# Supplementary material for: Function of FT in Flowering Induction in Two Camellia Species
Source: Plants (Basel). 2024 Mar 10;13(6):784. doi: 10.3390/plants13060784 (PMC10975465; doi:10.3390/plants13060784)
Supplement: Supplementary file 1 [file plants-13-00784-s001.zip]

Archive with 1 entries (1 files):
- plants-2886489-supplementary.pdf
